# Supplementary material for: Morphology of lentic and lotic tadpoles from Madagascar
Source: BMC Zool. 2021 Sep 13;6:28. doi: 10.1186/s40850-021-00091-9 (PMC10127085; doi:10.1186/s40850-021-00091-9)
Supplement: Supplementary file 1 — Additional file 1. Quantification of categories. [file 40850_2021_91_MOESM1_ESM.xlsx]

## Sheet: All species
Quantification of categories. For definitions see Additional files 2 and 4.
	Category	Quantity	Quantification of category
Dorsal jaw sheath	arch	43	-0.869
	horizontal	1	-0.869
	specialised	56	1.146
	V,U, inverted	18	-0.869
	missing	2	1.146
Eye position	more dorsal than lateral	17	0.793
	more lateral than dorsal	39	-1.341
	dorsolateral	67	0.793
Marginal papillae	one complete or incomplete row	60	-0.521
	>=2 complete or incomplete rows	46	-0.294
	specialised	10	2.534
	no papillae	6	2.534
Oral disc position	anteroventral	59	-0.336
	ventral	49	-0.464
	terminal	15	2.656
Oral disc type	normal or folded	110	0.272
	specialised	3	0.272
	funnel shaped	7	-4.047
Tail tip	pointed	25	-1.331
	intermediate	18	-1.331
	rounded	80	0.765
Tooth rows	<5	5	-0.486
	5 or 2/3	5	-0.486
	>5	85	-0.486
	no teeth	18	2.365
Ventral jaw sheath	V,U,arch	104	-0.284
	horizontal	4	0.74
	specialised	5	0.74
	arch, V, inverted	5	-0.284
	missing	2	7.392

## Sheet: Species in Gosner 30-39
Quantification of categories. For definitions see Additional files 2 and 4.
	Category	Quantity	Quantification of category
Dorsal jaw sheath	arch	19	-0.708
	specialised	19	1.29
	V,U, inverted	7	-0.708
	missing	2	1.29
Eye position	more dorsal than lateral	7	0.74
	more lateral than dorsal	17	-1.351
	dorsolateral	24	0.74
Marginal papillae	one complete or incomplete row	25	-0.391
	>=2 complete or incomplete rows	15	-0.391
	specialised	2	0.179
	no papillae	5	2.892
Oral disc position	anteroventral	25	-0.938
	ventral	15	-0.938
	terminal	8	2.078
Oral disc type	normal or folded	44	-0.01
	specialised	2	3.425
	funnel shaped	1	-4.953
Tail tip	pointed	14	-1.506
	intermediate	7	-0.006
	rounded	27	0.775
Tooth rows	<5	5	-0.573
	5 or 2/3	1	-0.573
	>5	28	-0.573
	no teeth	9	2.024
Ventral jaw sheath	V,U,arch	37	-0.411
	horizontal	2	0.522
	specialised	2	0.522
	arch, V, inverted	4	0.522
	missing	2	4.447
