# Supplementary material for: Morphology of lentic and lotic tadpoles from Madagascar
Source: BMC Zool. 2021 Sep 13;6:28. doi: 10.1186/s40850-021-00091-9 (PMC10127085; doi:10.1186/s40850-021-00091-9)
Supplement: Supplementary file 2 — Additional file 2. Data matrix of raw data. [file 40850_2021_91_MOESM2_ESM.xlsx]

## Sheet: Data matrix of raw data
Data matrix of raw data.
Measurements obtained from figures in original descriptions with PixelRuler are indicated in red; categorical data as defined in Additional file 4 that are used in CATPCA and rxc-test are indicated in green; categorical data as defined in Additional file 4 that are used in the rxc-test only are indicated in blue.
Abbreviations: BH: body height, BL: body length, BW: body width, ED: eye diameter, IOD: interorbital distance, MTH: maximum tail height, ODW: oral disc width, TMH: tail muscle height, TMHM: tail muscle height at mid-length of tail, TMW: tail muscle width.
#	Species name (as in paper)	species name (Frost 2021)	Family (Frost 2021)	GenBank accession number	Stage (Gosner 1960)	BH	BL	BW	TL	TAL	TH	ED	IOD	ODW	MTH	TMH	TMHM	TMW	Relative eye distance IOD/BW	Relative eye size ED/BL	Relative oral disc width ODW/BW	Relative tail muscle width TMW/BW	Relative tail muscle height TMH/BH	Relative body shape BH/BW	Relative fin size MTH/TMHM	Oral disc position	Oral disc type	Oral disc width	LTRF	Labial tooth rows	Ventral jaw sheath simplified	Dorsal jaw sheath simplified	Marginal papillae simplified	Eye position	Eye position simplified	Distance between eyes	Eye size	Body shape	Relative tail length to body simplified	Tail muscle	Fins	Tail tip	Habitat information	Habitat simplified	Lotic (1) or lentic (2)	Reference(s)
1	Aglyptodactylus laticeps	Aglyptodactylus laticeps	Mantellidae	AF215329.1	28-35	3.4	6.8	4.25	19.3	12.5	2.58036	0.8	1.93527	1.7	2.6183	1.51786	1.29018	1.6317	0.455357	0.117647	0.4	0.383929	0.446429	0.8	2.02941	1	2	moderate	4(2–4)/3(2–3) or 5(2–5)/3(2–3)	3	1	1	1	3	dorsolateral	narrow	intermediate	depressed	1,5-1,99	robust	moderately low	3	small forest pools	lentic (pools)	1	Glos and Linsenmair (2004)
2	Aglyptodactylus securifer	Aglyptodactylus securifer	Mantellidae	AY848007.1	25-34	3.375	8.1	4.76471	18.9	10.8	3.06654	1	2.33423	1.8	3.47846	1.785	1.785	1.96808	0.4899	0.123457	0.377778	0.413053	0.528889	0.708333	1.94872	1	2	moderate	4(2–4)/3(2–3), 5(2–5)/3(2–3) or 6(2–6)/3(2–3)	3	1	4	1	3	dorsolateral	narrow	intermediate	depressed	1-1,49	robust	moderately low	3	river bed pools	lentic (river pools)	1	Glos and Linsenmair (2004)
3	Blommersia angolafa	Blommersia angolafa	Mantellidae	GU983122.1	39	4	11	7	33	22	-1	-1	2.815	2.63	4.63	2.63	-1	-1	0.402143	-1	0.375714	-1	0.6575	0.571429	-1	2	2	moderate	5(2-5)/3	3	1	3	1	3	dorsolateral	narrow	small	depressed	1,5-1,99	robust	low	3	(phytotelmic, arboreal, dead leaves and prophylls ) => Dypsis palms	lentic (on vegetation)	1	Andreone et al. (2010)
4	Boophis ulftunni	Boophis ulftunni	Mantellidae	EU717876.1	25	6.89655	13.15	7.93103	34.65	21.5	5.1383	1.5	4.3	3.5	5	4	1.98191	3	0.542174	0.114068	0.441304	0.378261	0.58	0.869565	2.52281	2	2	moderate	3(2-3)/3(1)	3	1	4	1	3	dorsolateral	intermediate	intermediate	moderately depressed	1,5-1,99	slightly robust	convex shaped, not low	3	small brook, depth 40cm, rocky floor	lentic (pond & puddles)	1	Randrianiaina et al. (2009)
5	Boophis guibei	Boophis guibei	Mantellidae	AY848480.1	36	10.1852	14.7	11.713	38.1	23.4	10.5118	1.9	5.2	8	8.2	5.5	3.43242	3.3	0.443953	0.129252	0.683004	0.281739	0.54	0.869565	2.38898	2	2	moderate	6(2–6)/3(1)	3	1	3	1	1	more lateral than dorsal	broad	intermediate	normal, globular	1,5-1,99	slightly robust	convex shaped, not low	3	temporary pond, 30cm depth, muddy ground	lentic (pond & puddles)	1	Randrianiaina et al. (2009)
6	Boophis doulioti	Boophis doulioti	Mantellidae	AY848466.1	27-31	4.21053	8	5	23.3	15.3	3.77193	1.1	3.33333	2.1	3.59649	3	1.27193	1.9	0.666667	0.1375	0.42	0.38	0.7125	0.842105	2.82759	1	2	moderate	5(2-5)/3(1)	3	1	1	2	1	more lateral than dorsal	broad	small	normal, globular	1,5-1,99	slightly robust	moderately low	3	all pond types	lentic (pond & puddles)	1	Linsenmair and Glos (2005)
7	Boophis xerophilus	Boophis xerophilus	Mantellidae	MH422697.1	27-31	5.78571	8.1	5.4	22.7	14.6	5.05161	1.4	4.44194	2.3	5.05161	2.8	1.30645	2	0.822581	0.17284	0.425926	0.37037	0.483951	1.07143	3.86667	2	2	moderate	4(2-4)/3(1) or 5(2-5)/3(1)	3	1	3	2	1	more lateral than dorsal	broad	intermediate	normal, globular	1,5-1,99	slightly robust	convex shaped, not low	3	larger permanent waters and small ephemeral puddles	lentic (pond & puddles)	1	Linsenmair and Glos (2005)
8	Boophis andreonei	Boophis andreonei	Mantellidae	AY848450.1	35	6.2	13.6	8	40.4	26.8	5.51951	2.3	5.7	4.2	4.4	4.4	2.72195	4.2	0.7125	0.169118	0.525	0.525	0.709677	0.775	1.61649	1	2	moderate	6(4–6)/3(1)	3	1	4	1	2	more dorsal than lateral	intermediate	big	depressed	1,5-1,99	slightly robust	moderately low	3	river	lotic (not specified)	2	Hiobiarilanto et al. (2010)
9	Boophis anjanaharibeensis	Boophis anjanaharibeensis	Mantellidae	EF682212.1	25	3.7	8.9	5.5	22	13.1	2.89273	1.3	3.6	2.9	2.7	2.7	1.51364	2.5	0.654545	0.146067	0.527273	0.454545	0.72973	0.672727	1.78378	1	2	moderate	5(4–5)/3(1)	3	1	4	1	2	more dorsal than lateral	intermediate	big	moderately depressed	1-1,49	slightly robust	low	1	river	lotic (not specified)	2	Hiobiarilanto et al. (2010)
10	Boophis axelmeyeri	Boophis axelmeyeri	Mantellidae	DQ118668.1	25	5.1	10.7	5.9	25.7	15	4.70333	1.4	3.3	2.5	3.5	3.3	2.66333	3	0.559322	0.130841	0.423729	0.508475	0.647059	0.864407	1.31414	2	2	moderate	5(2–4)/3(1)	3	1	3	1	3	dorsolateral	intermediate	intermediate	moderately depressed	1-1,49	robust	moderately low	3	stream crossing track	lotic (small & shallow)	2	Hiobiarilanto et al. (2010)
11	Boophis elenae	Boophis elenae	Mantellidae	AY848469.1	25	3.1	6.3	7.5	19.1	12.8	2.61204	1.1	5.7	3.2	2.8	2	1.23426	3.6	0.76	0.174603	0.426667	0.48	0.645161	0.413333	2.26857	2	2	moderate	3(2–3)/3(1)	3	1	4	1	3	dorsolateral	broad	big	moderately depressed	≥2	slightly robust	low	3	lotic, not specified	lotic (not specified)	2	Hiobiarilanto et al. (2010)
13	Boophis microtympanum	Boophis microtympanum	Mantellidae	AY848602.1	35	11.6	19.1	12.3	57.5	38.4	10.1032	2.3	6.7	5.2	7.2	7.2	4.86452	5.4	0.544715	0.120419	0.422764	0.439024	0.62069	0.943089	1.48011	2	2	moderate	6(2–6)/3(1)	3	1	4	1	3	dorsolateral	intermediate	intermediate	normal, globular	≥2	slightly robust	convex shaped, not low	3	stream	lotic (not specified)	2	Hiobiarilanto et al. (2010)
14	Boophis rhodoscelis	Boophis rhodoscelis	Mantellidae	AY848618.1	33	7.3	14.7	8.2	36.6	21.9	6.71932	2.2	5.6	3.2	4.3	4.3	3.23523	5.2	0.682927	0.14966	0.390244	0.634146	0.589041	0.890244	1.32912	2	2	moderate	5(2–5)/3(1)	3	1	1	1	1	more lateral than dorsal	broad	big	depressed	1,5-1,99	not robust	convex shaped, not low	3	stream next to ricefield	lotic (not specified)	2	Hiobiarilanto et al. (2010)
15	Boophis roseipalmatus	Boophis roseipalmatus	Mantellidae	HM769934.1	30	5	11	6.7	29.4	18.4	4.28571	1.6	4.2	3.2	3.3	3.2	1.64835	3.1	0.626866	0.145455	0.477612	0.462687	0.64	0.746269	2.002	2	2	moderate	6(2–6)/3(1)	3	2	4	1	1	more lateral than dorsal	broad	big	depressed	1,5-1,99	robust	low	1	stream crossing track	lotic (small & shallow)	2	Hiobiarilanto et al. (2010)
16	Boophis majori	Boophis majori	Mantellidae	AY848588.1	26	5.6	9.9	4.7	23.2	13.3	4.99277	2.9	3.1	1	2.9	3.4	2	2.7	0.659574	0.292929	0.212766	0.574468	0.607143	1.19149	1.45	2	2	narrow	4(1-4)/3(1)	3	1	4	1	3	dorsolateral	intermediate	intermediate	moderately depressed	<0,99	slightly robust	moderately low	3	slow moving deep stream with sandy underground	lotic (slow & sandy)	2	Schmidt et al. (2008)
17	Boophis sp. aff. majori “long calls”	Boophis sp. aff. majori “long calls”	Mantellidae		25	5.59	9.36	6.37	13.99	5.33	4.05714	1.2	3.1	1.62	3.45	3.4	2.7	1.95	0.486656	0.128205	0.254317	0.306122	0.608229	0.877551	1.27778	1	2	narrow	4(2-4)/3(2-3)	3	1	4	2	3	dorsolateral	intermediate	intermediate	normal, globular	<0,99	slightly robust	moderately low	3	big stream, sandy underground	lotic (slow & sandy)	2	Schmidt et al. (2008)
18	Boophis rufioculis	Boophis rufioculis	Mantellidae	AY848623.1	25	5.9877	10.9	6.64634	30.6	19.7	3.45753	1.853	2.6957	2.725	3.69194	2.28548	1.43575	1.87527	0.405591	0.17	0.41	0.282151	0.381697	0.900901	2.57143	2	2	moderate	3(2-3)/3	3	4	4	1	1	more lateral than dorsal	broad	intermediate	moderately depressed	1,5-1,99	slightly robust	convex shaped, not low	3	slowly running brook	lotic (small & shallow)	2	Grosjean et al. (2006)
19	Boophis boehmei	Boophis boehmei	Mantellidae	AY848559.1	25	5.67568	10.5	6.3	28.2	17.7	4.28077	1.197	3.47308	2.52	3.74595	2.55405	2.50385	2.961	0.551282	0.114	0.4	0.47	0.45	0.900901	1.49608	1	2	moderate	4(2-4)/3(1)	3	1	4	1	3	dorsolateral	intermediate	intermediate	moderately depressed	1,5-1,99	slightly robust	moderately low	3	stream and small dam	lotic (not specified)	2	Raharivololoniaina et al. (2006)
20	Boophis reticulatus	Boophis reticulatus	Mantellidae	AY848612.1	41	5.90599	14	7.73684	42.5	28.5	5.12079	1.96	3.61795	2.94	4.37043	3.77983	2.28209	3.55895	0.467626	0.14	0.38	0.46	0.64	0.763359	1.9151	2	2	moderate	4(2-4)/3(1)	3	1	4	1	1	more lateral than dorsal	intermediate	intermediate	depressed	≥2	slightly robust	moderately low	1	river	lotic (not specified)	2	Raharivololoniaina et al. (2006)
21	Boophis madagascariensis	Boophis madagascariensis	Mantellidae	AY848584.1	35	7.0801	13.7	8.28372	34.7	21	6.36365	1.507	4.88246	3.562	6.5845	4.47321	3.3464	4.05902	0.589404	0.11	0.43	0.49	0.6318	0.854701	1.96763	2	2	moderate	6(2-6)/3(1)	3	1	1	1	1	more lateral than dorsal	broad	intermediate	normal, globular	1,5-1,99	slightly robust	convex shaped, not low	1	stream	lotic (not specified)	2	Raharivololoniaina et al. (2006)
22	Boophis albilabris	Boophis albilabris	Mantellidae	AY848557.1	33	7.38261	16.1	8.56383	44.3	28.2	5.57262	2.093	4.25128	4.025	6.57052	4.06044	2.24054	4.36755	0.496422	0.13	0.47	0.51	0.55	0.862069	2.93257	1	2	moderate	6(2-6)/3(1)	3	1	4	1	1	more lateral than dorsal	broad	intermediate	moderately depressed	1,5-1,99	not robust	convex shaped, not low	1	river	lotic (not specified)	2	Raharivololoniaina et al. (2006)
23	Boophis pyrrhus	Boophis pyrrhus	Mantellidae	AY848656.1	31	6.93001	15	8.10811	41.3	26.3	5.61879	1.695	4.35181	3	5.75191	3.465	2.42379	3.24324	0.536723	0.113	0.37	0.4	0.5	0.854701	2.3731	1	2	narrow	4(2-4)/3(1)	3	1	3	1	3	dorsolateral	intermediate	intermediate	moderately depressed	1,5-1,99	not robust	convex shaped, not low	1	river	lotic (not specified)	2	Raharivololoniaina et al. (2006)
26	Boophis luteus	Boophis luteus	Mantellidae	AY848485.1	33	6.15492	13.1	7.69365	33.1	20	4.56739	1.8995	4.75382	4.847	5.04703	3.32366	2.42352	3.69295	0.617888	0.145	0.63	0.48	0.54	0.8	2.08253	2	2	moderate	6(4-6)/3(1)	3	4	1	2	3	dorsolateral	intermediate	intermediate	moderately depressed	1,5-1,99	robust	convex shaped, not low	3	river	lotic (not specified)	2	Raharivololoniaina et al. (2006)
27	Boophis sp. aff. elenae	Boophis sp. aff. elenae	Mantellidae		31	6.96736	14.6	8.08214	36.3	21.7	4.98013	2.044	4.16704	4.526	6.96736	4.31977	2.43925	4.12189	0.515587	0.14	0.56	0.51	0.62	0.862069	2.85636	2	2	moderate	4(2-4)/3	3	1	4	2	3	dorsolateral	intermediate	intermediate	moderately depressed	1-1,49	robust	convex shaped, not low	1	river	lotic (not specified)	2	Raharivololoniaina et al. (2006)
28	Boophis tasymena	Boophis tasymena	Mantellidae	JX570132.1	25	2.44027	6.7	3.80682	17.5	10.8	2.48056	0.7035	1.79444	1.675	2.53788	1.07372	1.39861	1.44659	0.471376	0.105	0.44	0.38	0.44	0.641026	1.81457	2	2	moderate	4(2-4)/3(1)	3	1	4	1	3	dorsolateral	intermediate	intermediate	depressed	1,5-1,99	slightly robust	convex shaped, not low	3	river	lotic (not specified)	2	Raharivololoniaina et al. (2006)
29	Boophis viridis	Boophis viridis	Mantellidae	AY848675.1	36	4.18852	11.5	6.53409	30.5	19	3.55826	1.2075	2.77623	2.875	4.35606	1.84295	1.75958	2.48295	0.424884	0.105	0.44	0.38	0.44	0.641026	2.47562	2	2	moderate	3(2-3)/3(1)	3	1	4	1	3	dorsolateral	intermediate	intermediate	moderately depressed	1,5-1,99	slightly robust	moderately low	1	river	lotic (not specified)	2	Raharivololoniaina et al. (2006)
30	Boophis septentrionalis	Boophis septentrionalis	Mantellidae	AY848507.1	26	4.52703	13.9	5.4777	37	23.1	3.96375	2	5.75	4.3	5.65	3.35	2.32163	4.9	1.04971	0.143885	0.785001	0.894536	0.74	0.826446	2.43364	2	2	moderate	5(2–5)/3(1)	3	1	4	2	1	more lateral than dorsal	broad	intermediate	moderately depressed	1,5-1,99	robust	moderately low	3	river upstream a waterfall	lotic (not specified)	2	Randrianiaina et al. (2009)
31	Boophis brachychir	Boophis brachychir	Mantellidae	AY848565.1	26	4.16667	19.75	4.66667	53.85	34.1	3.95338	2.2	6.5	3.85	8.55	3.25	2.16623	6.35	1.39286	0.111392	0.825	1.36071	0.78	0.892857	3.94694	1	2	moderate	6(2–6)/3(1)	3	1	3	1	1	more lateral than dorsal	broad	intermediate	moderately depressed	1,5-1,99	robust	moderately low	3	river upstream a waterfall	lotic (not specified)	2	Randrianiaina et al. (2009)
32	Boophis bottae	Boophis bottae	Mantellidae	JX570162.1	36	4.18182	11	5.98	30	19	3.355	1.4	3.7	2.7	4.1	2.3	2.585	2.7	0.618729	0.127273	0.451505	0.451505	0.55	0.699301	1.58607	2	2	moderate	5(2–5)/3(1)	3	1	4	1	1	more lateral than dorsal	broad	intermediate	moderately depressed	1,5-1,99	not robust	moderately low	3	slow-moving part of river	lotic (slow & sandy)	2	Randrianiaina et al. (2009)
33	Boophis occidentalis	Boophis occidentalis	Mantellidae	AY341720.1	26	4.8	11.1	5.7	32.9	21.8	3.46774	1.12903	3.8	2.5	4.8	3.2	2.09677	2.33871	0.666667	0.101715	0.438596	0.4103	0.666667	0.842105	2.28923	2	2	moderate	6(2-6)/3	3	1	1	1	3	dorsolateral	intermediate	intermediate	depressed	1,5-1,99	robust	moderately low	3	seasonal stream in shallow brook sections	lotic (small & shallow)	2	Andreone et al. (2002)
34	Boophis englaenderi	Boophis englaenderi	Mantellidae	JQ518193.1	36	4.8	11.8	6.4	29.9	18.2	4.2	1.9	4.7	3.5	4.3	3.7	2.6	3.5	0.734375	0.161017	0.546875	0.546875	0.770833	0.75	1.65385	1	2	broad	7(3–7)/3 or 6(3–6)/3(1)	3	1	4	2	3	dorsolateral	intermediate	big	depressed	1,5-1,99	robust	low	3	all habitats in streams	lotic (not specified)	2	Randrianiaina et al. (2012)
35	Boophis andohahela	Boophis andohahela	Mantellidae	AY848456.1	26	4.3	11	5	31.2	20.1	3.7	1.5	4.1	3.7	4.4	3.1	2.9	3.2	0.82	0.136364	0.74	0.64	0.72093	0.86	1.51724	1	2	broad	6(3–6)/3	3	1	4	2	3	dorsolateral	intermediate	big	depressed	1-1,49	robust	low	3	all habitats in streams	lotic (not specified)	2	Randrianiaina et al. (2012)
36	Boophis ankaratra	Boophis ankaratra	Mantellidae	JF903879.1	28	5.2	11.3	6.7	30.1	18.7	4.4	1.8	4.1	4.9	4.7	3.5	2.4	3.5	0.61194	0.159292	0.731343	0.522388	0.673077	0.776119	1.95833	1	2	broad	8(5–8)/3	3	1	4	2	3	dorsolateral	intermediate	big	depressed	1-1,49	robust	low	3	all habitats in streams	lotic (not specified)	2	Randrianiaina et al. (2012)
37	Boophis schuboeae	Boophis schuboeae	Mantellidae	KF610486.1	36	4.7	12.1	6.8	31.8	19.7	3.3	1.8	4.4	5.1	4.4	3.3	2.6	3.7	0.647059	0.14876	0.75	0.544118	0.702128	0.691176	1.69231	1	2	broad	7(4-7)/3	3	1	4	2	3	dorsolateral	intermediate	big	depressed	1-1,49	robust	low	3	all habitats in streams	lotic (not specified)	2	Randrianiaina et al. (2012)
38	Boophis albipunctatus	Boophis albipunctatus	Mantellidae	HM364574.1	25	2.8	7.5	3.9	19.1	11.6	2.4	0.9	2.6	3.2	3.1	1.9	1.3	2	0.666667	0.12	0.820513	0.512821	0.678571	0.717949	2.38462	1	2	broad	7(5–7)/3	3	1	3	2	3	dorsolateral	intermediate	big	depressed	1-1,49	robust	low	3	all habitats in streams	lotic (not specified)	2	Randrianiaina et al. (2012)
39	Boophis sibilans	Boophis sibilans	Mantellidae	AY341718.1	29	4.6	11	5.7	31.2	20.2	4.2	1.4	4.2	4.6	5.3	3.5	2.6	3.4	0.736842	0.127273	0.807018	0.596491	0.76087	0.807018	2.03846	1	2	broad	7(5–7)/3	3	1	3	2	3	dorsolateral	intermediate	intermediate	depressed	1-1,49	robust	low	3	all habitats in streams	lotic (not specified)	2	Randrianiaina et al. (2012)
40	Boophis luciae	Boophis luciae	Mantellidae		36	3.4	10.4	4.8	27.8	17.4	2.9	1.7	3.7	4.3	3.7	2.9	2.2	2.6	0.770833	0.163462	0.895833	0.541667	0.852941	0.708333	1.68182	1	2	broad	7(5–7)/3	3	1	3	2	3	dorsolateral	intermediate	big	depressed	1-1,49	robust	low	3	all habitats in streams	lotic (not specified)	2	Randrianiaina et al. (2012)
41	Boophis sambirano	Boophis sambirano	Mantellidae	EU717863.1	27	5.2	13.5	7.9	32.8	19.2	3.7	1.9	4.3	7.3	4.6	3.7	2.6	4.1	0.544304	0.140741	0.924051	0.518987	0.711538	0.658228	1.76923	1	2	broad	7(5–7)/3	3	1	4	2	2	more dorsal than lateral	narrow	big	depressed	<0,99	robust	low	3	all habitats in streams	lotic (not specified)	2	Randrianiaina et al. (2012)
42	Boophis mandraka	Boophis mandraka	Mantellidae	FJ559126.1	25	2.9	6.8	3.5	17.6	10.8	2.4	1	2.5	3.6	3.1	1.7	1.6	1.8	0.714286	0.147059	1.02857	0.514286	0.586207	0.828571	1.9375	1	2	broad	7(5–7)/3	3	1	4	2	2	more dorsal than lateral	narrow	big	depressed	1-1,49	robust	low	3	all habitats in streams	lotic (not specified)	2	Randrianiaina et al. (2012)
43	Boophis marojezensis	Boophis marojezensis	Mantellidae	AY848596.1	27	3.8	7.6	4.5	18.3	13.9	3	1.1	3	3.65	3.7	2.5	1.7	2.3	0.666667	0.144737	0.811111	0.511111	0.657895	0.844444	2.17647	1	2	broad	7(5–7)/3	3	1	1	2	2	more dorsal than lateral	intermediate	intermediate	depressed	1,5-1,99	robust	low	3	all habitats in streams	lotic (not specified)	2	Randrianiaina et al. (2012)
44	Boophis vittatus	Boophis vittatus	Mantellidae	AY848524.1	25	2.6	5.9	3.2	17.1	11.2	2.5	0.9	2.7	2.5	2.7	2.1	1.6	1.9	0.84375	0.152542	0.78125	0.59375	0.807692	0.8125	1.6875	1	2	broad	7(5–7)/3	3	1	3	2	2	more dorsal than lateral	narrow	big	depressed	1-1,49	robust	low	3	all habitats in streams	lotic (not specified)	2	Randrianiaina et al. (2012)
45	Boophis picturatus	Boophis picturatus	Mantellidae	JF793646.1	37	6.3	13	8.8	35	22	4.87952	1.7	4	4.5	4.87952	4.4	1.92771	3	0.454545	0.130769	0.511364	0.340909	0.698413	0.715909	2.53125	2	3	broad	0/0	99	3	4	2	3	dorsolateral	intermediate	intermediate	moderately depressed	1,5-1,99	slightly robust	moderately low	2	quiet flowing river,5m wide, 20-50cm deep, sandy bottom	lotic (slow)	2	Altig and McDiarmid (2006)
46	Boophis laurenti	Boophis laurenti	Mantellidae	AY659963.1	27	11.9635	23.61	12.51	61.4	37.45	8.85845	2.76	6.97	6.52857	10.58	6.6	4.38	5.11416	0.557154	0.1169	0.521868	0.408805	0.551679	0.956313	2.41553	1	2	moderate	6(2-6)/3(1) or 7(2-7)/3(1)	3	1	4	2	3	dorsolateral	intermediate	intermediate	moderately depressed	1,5-1,99	slightly robust	moderately low	3	stream with cold and clear water, 50cm depth, 1,5m wide	lotic (slow)	2	Thomas et al. (2005)
47	Boophis williamsi	Boophis williamsi	Mantellidae	AY848624.1	35	-1	-1	-1	-1	-1	-1	-1	-1	-1	-1	-1	-1	-1	-1	-1	-1	-1	-1	-1	-1	1	2	broad	8(3-8)/3	3	1	3	2	2	more dorsal than lateral	intermediate	intermediate	depressed	≥2	robust	moderately low	3	stream	lotic (not specified)	2	Schmidt et al. (2008)
48	Dyscophus insularis	Dyscophus insularis	Microhylidae	MH063280.1	34	6.23529	9.5	6.68478	26.9	17.4	4.82353	1.235	5.32609	2.66	4.82353	2.17647	0.941176	1.79348	0.796748	0.13	0.397919	0.268293	0.349057	0.932759	5.125	3	2	moderate	0/0	99	99	99	99	1	more lateral than dorsal	broad	intermediate	moderately depressed	1,5-1,99	slightly robust	moderately low	1	large, temporary, deep (80cm) pool with clear water	lentic (pond & puddles)	1	Grosjean et al. (2007)
49	Gephyromantis pseudoasper	Gephyromantis pseudoasper	Mantellidae	AY848424.1	34	4.92637	10.7	6.29929	34	23.3	4.32067	1.498	3.14964	2.48148	5.08789	3.4017	2.74584	2.86698	0.5	0.14	0.393931	0.455128	0.690509	0.782051	1.85294	2	2	moderate	1/2(1)	1	4	4	1	1	more lateral than dorsal	narrow	intermediate	depressed	≥2	not robust	moderately low	3	shallow small pond	lentic (pond & puddles)	1	Randrianiaina et al. (2007)
51	Gephyromantis ambohitra	Gephyromantis ambohitra	Mantellidae	AY848311.1	37	4.481	9.5	5.55728	26.6	17.1	3.55938	1.14	2.40399	2.66968	4.22676	2.22461	1.77969	1.87324	0.432584	0.12	0.480394	0.337079	0.496454	0.806331	2.375	2	2	moderate	5(2-5)/3(1)	3	1	1	2	3	dorsolateral	narrow	intermediate	depressed	1,5-1,99	not robust	moderately low	3	slow-running shallow stream	lotic (small & shallow)	2	Randrianiaina et al. (2007)
52	Gephyromantis granulatus	Gephyromantis granulatus	Mantellidae	HQ188939.1	40	2.4	5.8	3.2	20.7	17.6	1.6	1	2.2	0.48	2.7	1.6	1.8	2.5	0.6875	0.172414	0.15	0.78125	0.666667	0.75	1.5	1	2	narrow	no data	-1	1	3	99	1	more lateral than dorsal	broad	big	depressed	≥2	robust	low	3	brook crossing track	lotic (small & shallow)	2	Randrianiaina et al. (2011a)
53	Gephyromantis sculpturatus	Gephyromantis sculpturatus	Mantellidae	AY848434.1	39	2.5	6	3.5	21.6	18.2	2	1.2	2.6	0.28	2.6	1.8	1.7	1.9	0.742857	0.2	0.08	0.542857	0.72	0.714286	1.52941	1	2	narrow	no data	-1	2	3	99	1	more lateral than dorsal	broad	big	depressed	≥2	robust	low	3	lotic, not specified	lotic (not specified)	2	Randrianiaina et al. (2011a)
54	Gephyromantis tschenki	Gephyromantis tschenki	Mantellidae	AY848374.1	35	2.3	4.6	2.6	16.7	14	1.7	0.8	1.6	0.39	2.2	1.3	1.3	1.2	0.615385	0.173913	0.15	0.461538	0.565217	0.884615	1.69231	1	2	narrow	no data	-1	2	1	99	1	more lateral than dorsal	broad	big	depressed	≥2	robust	moderately low	3	lotic, not specified	lotic (not specified)	2	Randrianiaina et al. (2011a)
55	Gephyromantis ventrimaculatus	Gephyromantis ventrimaculatus	Mantellidae	FJ559200.1	39	3.1	6.4	3.6	24	20.4	1.9	1.1	2.8	0.684	3	1.8	2.2	2	0.777778	0.171875	0.19	0.555556	0.580645	0.861111	1.36364	1	2	narrow	no data	-1	2	3	99	1	more lateral than dorsal	broad	big	depressed	≥2	robust	low	3	lotic, not specified	lotic (not specified)	2	Randrianiaina et al. (2011a)
56	Guibemantis liber (central-eastern Madagascar)	Guibemantis liber (central-eastern Madagascar)	Mantellidae	DQ054499.1	34	4.12651	8.1	5	19.8824	12.7647	2.7	0.6	2.9	1.9	3.91566	2.22892	1.68675	2.1	0.58	0.0740741	0.38	0.42	0.540146	0.825301	2.32143	2	2	moderate	3(2–3)/3(1) or 4(2–4)/3(1)	3	1	3	1	3	dorsolateral	intermediate	small	moderately depressed	1-1,49	not robust	moderately low	1	shallow pond, swampy ground	lentic (pond & puddles)	1	Vejarano et al. (2006b)
57	Guibemantis liber (south-eastern Madagascar)	Guibemantis liber (south-eastern Madagascar)	Mantellidae	DQ054495.1	33	4.92281	8.3	6.1	23.2857	15.8929	2.2	1	1.7	1.9	4.60175	2.39006	1.85497	2.2	0.278689	0.120482	0.311475	0.360656	0.485507	0.807018	2.48077	3	2	moderate	4(2–4)/3(1) or 2(2)/3(1)	2	1	3	1	3	dorsolateral	broad	intermediate	depressed	≥2	not robust	convex shaped, not low	1	temporary pond with maximum depth 30cm	lentic (pond & puddles)	1	Vejarano et al. (2006b)
58	Guibemantis kathrinae	Guibemantis kathrinae	Mantellidae	DQ054493.1	25	5.47436	10.8	7	30.7188	20.7188	4.6	1.3	4.8	3.5	5.11538	3.82308	2.04615	3.3	0.685714	0.12037	0.5	0.471429	0.698361	0.782051	2.5	2	2	moderate	6(2–6)/3(1)	3	1	4	2	3	dorsolateral	broad	intermediate	depressed	≥2	slightly robust	moderately low	1	shallow pond not deeper than 30 cm with a swampy ground	lentic (pond & puddles)	1	Vejarano et al. (2006b)
59	Guibemantis tornieri	Guibemantis tornieri	Mantellidae	FJ559214.1	26	3.90242	7.3	4.7	25.1562	16.9375	2.9	1.1	2.9	2.3	3.76	2.07939	1.36727	2.1	0.617021	0.150685	0.489362	0.446809	0.532847	0.830303	2.75	2	2	moderate	4–5(2–5)/3(1)	3	1	4	2	3	dorsolateral	intermediate	intermediate	moderately depressed	≥2	not robust	moderately low	1	artificial pond	lentic (pond & puddles)	1	Vejarano et al. (2006b)
60	Guibemantis depressiceps	Guibemantis depressiceps	Mantellidae	JX570353.1	26	3.95349	10	5	25.2581	16.2581	3.8	1.3	4.5	3.3	4.37984	2.86822	1.82171	2.6	0.9	0.13	0.66	0.52	0.72549	0.790698	2.40426	1	2	moderate	7(2–7)/3(1) or 6(2–6)/3(1) or 5(2–5)/3(1)	3	1	4	2	1	more lateral than dorsal	narrow	intermediate	depressed	1,5-1,99	not robust	convex shaped, not low	1	slow-moving brook	lotic (small & shallow)	2	Vejarano et al. (2006b)
61	Laliostoma labrosum	Laliostoma labrosum	Mantellidae	KR337890.1	29	4.8	12.3	6.2	29.3	17	3.65714	1	3.7	4.4	4.3	4	2.4	2.2	0.596774	0.0813008	0.709677	0.354839	0.833333	0.774194	1.79167	2	2	moderate	5(2–5)/3 or 5(2–5)/3(1) or 4(2–4)/3 or 4(2–4)/3(1)	3	3	4	2	2	more dorsal than lateral	intermediate	intermediate	depressed	1-1,49	robust	moderately low	3	warm puddle	lentic (pond & puddles)	1	Schmidt et al. (2009b)
62	Mantella expectata	Mantella expectata	Mantellidae	EF674848.1	37	5.5042	10.8	6.2	28.6	17.8	4.20168	1.1	1.8	4.38312	4.6	2.6	2.10084	1.8	0.290323	0.101852	0.706954	0.290323	0.472366	0.887774	2.1896	2	2	moderate	5(2-5)/3(1)	3	1	1	1	2	more dorsal than lateral	narrow	small	moderately depressed	1,5-1,99	robust	convex shaped, not low	1	very narrow and dark canyon pools	lentic (pools)	1	Mercurio and Andreone (2006)
63	Mantella aurantiaca	Mantella aurantiaca	Mantellidae	AF215298.1	24-30	2.4	5.7	3.1	16.3	10.4	1.58873	0.6	1.6	1.6	1.8	1	0.8	1.1	0.516129	0.105263	0.516129	0.354839	0.416667	0.774194	2.25	2	2	moderate	5(2–5)/3(1) or 6(2–6)/3(1)	3	1	3	1	3	dorsolateral	intermediate	intermediate	moderately depressed	≥2	not robust	low	3	lentic, no data	lentic (not specified)	1	Jovanovic et al. (2009)
64	Mantella baroni	Mantella baroni	Mantellidae	FJ559217.1	41-44	3.4	7.6	5.5	23	15.4	2.18015	0.9	2.8	1.5	2.7	1.8	1.4	1.2	0.509091	0.118421	0.272727	0.218182	0.529412	0.618182	1.92857	2	-1	narrow	no data	-1	-1	-1	1	3	dorsolateral	intermediate	intermediate	moderately depressed	≥2	slightly robust	moderately low	1	lentic, no data	lentic (not specified)	1	Jovanovic et al. (2009)
65	Mantella bernhardi	Mantella bernhardi	Mantellidae	FJ559218.1	24-30	2.7	5.6	3.6	13.5	8	2.01687	0.5	1.5	1.4	2.5	1.3	1	1.3	0.416667	0.0892857	0.388889	0.361111	0.481481	0.75	2.5	2	2	moderate	5(2–5)/3(1)	3	1	3	1	3	dorsolateral	intermediate	intermediate	moderately depressed	1,5-1,99	not robust	low	1	small puddle in swampy area	lentic (pond & puddles)	1	Jovanovic et al. (2009)
66	Mantella betsileo	Mantella betsileo	Mantellidae	AF215289.1	41-44	4.8	10	5.8	29.6	19.7	3.77705	1.3	2.6	2.5	3.6	2.3	2	2.2	0.448276	0.13	0.431034	0.37931	0.479167	0.827586	1.8	2	2	moderate	5(2–5)/3	3	1	3	1	3	dorsolateral	intermediate	intermediate	depressed	≥2	not robust	moderately low	3	lentic, no data	lentic (not specified)	1	Jovanovic et al. (2009)
67	Mantella madagascariensis	Mantella madagascariensis	Mantellidae	FJ559224.1	41-44	4.6	10.1	7	34.2	24.1	3.62424	1.2	3.8	2.2	4.6	2.2	2.1	3.1	0.542857	0.118812	0.314286	0.442857	0.478261	0.657143	2.19048	2	2	narrow	no data	-1	1	3	1	3	dorsolateral	intermediate	intermediate	depressed	≥2	not robust	moderately low	3	lentic, no data	lentic (not specified)	1	Jovanovic et al. (2009)
68	Mantella pulchra	Mantella pulchra	Mantellidae	AF215307.1	24-30	3.5	7.1	5.3	18.5	11.6	2.67647	0.8	2.4	1.9	3.5	1.9	1.2	1.9	0.45283	0.112676	0.358491	0.358491	0.542857	0.660377	2.91667	2	2	moderate	5(2–5)/3(1)	3	1	3	1	3	dorsolateral	intermediate	intermediate	moderately depressed	1,5-1,99	slightly robust	moderately low	3	lentic, no data	lentic (not specified)	1	Jovanovic et al. (2009)
69	Mantella viridis	Mantella viridis	Mantellidae	FJ559230.1	31-35	3.2	7.3	4.6	20.6	13.3	2.82597	0.8	2.2	2.2	2.9	1.6	1.2	1.8	0.478261	0.109589	0.478261	0.391304	0.5	0.695652	2.41667	2	2	moderate	5(2–5)/3(1)	3	1	4	2	3	dorsolateral	intermediate	intermediate	moderately depressed	1,5-1,99	slightly robust	moderately low	3	lentic, no data	lentic (not specified)	1	Jovanovic et al. (2009)
70	Mantidactylus sp. aff. betsileanus "very slow calls"	Mantidactylus sp. aff. betsileanus "very slow calls"	Mantellidae		25	2.8	7.5	4	21.9	14.4	2.49375	0.5	2	2.1	3	1.7	1.61875	1.8	0.5	0.0666667	0.525	0.45	0.607143	0.7	1.85328	1	2	moderate	4(2-4)/3	3	1	4	2	3	dorsolateral	intermediate	intermediate	depressed	1,5-1,99	not robust	moderately low	2	temporary pond, 3-5m diameter, moderate depth	lentic (pond & puddles)	1	Knoll et al. (2007)
71	Mantidactylus sp. aff. betsileanus "Vohidrazana"	Mantidactylus sp. aff. betsileanus "Vohidrazana"	Mantellidae		37	4.1	10.3	5.8	30.4	19.8	3.45455	0.9	3.1	2.3	4.4	2.6	2.06061	2.4	0.534483	0.0873786	0.396552	0.413793	0.634146	0.706897	2.13529	2	2	moderate	5(2-5)/3	3	1	4	2	3	dorsolateral	intermediate	intermediate	depressed	≥2	not robust	moderately low	2	connected puddles & very quiet stream parts	lentic (river pools)	1	Knoll et al. (2007)
72	Mantidactylus betsileanus	Mantidactylus betsileanus	Mantellidae	AY848216.1	38	6.1	12.8	7.6	38.5	25.7	5.11081	1.3	4.5	2.5	6.5	3.9	3.13243	4.3	0.592105	0.101562	0.328947	0.565789	0.639344	0.802632	2.07506	2	2	moderate	5(2-5)/3(1)	3	1	4	2	3	dorsolateral	intermediate	intermediate	depressed	1,5-1,99	not robust	moderately low	2	small and very shallow, slow-flowing streams	lotic (small & shallow)	2	Knoll et al. (2007)
73	Mantidactylus sp. aff. biporus ”Ranomafana	Mantidactylus sp. aff. biporus ”Ranomafana	Mantellidae	EU717892.1	25	4	8.7	5	25.2	16.5	3.21212	0.7	2.6	2.8	3	3.5	2.3	2.5	0.52	0.0804598	0.56	0.5	0.875	0.8	1.30435	2	2	moderate	3(2–3)/3(1)	3	1	4	2	3	dorsolateral	intermediate	intermediate	depressed	1,5-1,99	slightly robust	moderately low	3	shallow stream	lotic (small & shallow)	2	Schmidt et al. (2009a)
74	Mantidactylus sp. aff. biporus “Marojejy	Mantidactylus sp. aff. biporus “Marojejy	Mantellidae	EU717893.1	29	3.7	9.8	3.9	27.4	17.6	2.93117	0.7	2.6	3.7	3.3	3	2.1	2	0.666667	0.0714286	0.948718	0.512821	0.810811	0.948718	1.57143	2	2	moderate	4(2–4)/3(1)	3	1	4	2	2	more dorsal than lateral	broad	intermediate	depressed	1,5-1,99	slightly robust	moderately low	3	small stream	lotic (small & shallow)	2	Schmidt et al. (2009a)
75	Mantidactylus curtus	Mantidactylus curtus	Mantellidae	AY848226.1	26	6.5	14.8	8.5	42.3	27.4	4.50568	1.1	4.3	4.8	6.8	4.9	4	3.4	0.505882	0.0743243	0.564706	0.4	0.753846	0.764706	1.7	2	2	moderate	4(2–4)/3(1)	3	1	4	2	3	dorsolateral	intermediate	intermediate	depressed	1,5-1,99	slightly robust	convex shaped, not low	3	stream in deforested highlands	lotic (not specified)	2	Schmidt et al. (2009a)
76	Mantidactylus sp. aff. curtus "Ankaratra"	Mantidactylus sp. aff. curtus "Ankaratra"	Mantellidae		36	6.1	17	8.1	46.2	29.3	5.25063	2	4.6	5.6	7.5	5.3	3.2	3.5	0.567901	0.117647	0.691358	0.432099	0.868852	0.753086	2.34375	1	2	moderate	5(2–5)/3(1)	3	1	4	2	2	more dorsal than lateral	broad	intermediate	depressed	1,5-1,99	not robust	convex shaped, not low	3	stream above tree line	lotic (not specified)	2	Schmidt et al. (2009a)
77	Mantidactylus alutus	Mantidactylus alutus	Mantellidae	AY848236.1	40	7.2	15.5	8.7	51.5	35.9	6.37975	18	4.4	4.9	6.4	6.6	1.7	5	0.505747	1.16129	0.563218	0.574713	0.916667	0.827586	3.76471	2	2	moderate	4(2–4)/3(1)	3	1	4	2	2	more dorsal than lateral	intermediate	intermediate	depressed	≥2	robust	moderately low	1	unspecified water body	lotic (not specified)	2	Schmidt et al. (2009a)
78	Mantidactylus femoralis	Mantidactylus femoralis	Mantellidae	AY848137.1	28	3.5	10.2	5.8	28.1	17.9	3.3	1.1	3.6	2.2	4.3	2.9	2.4	2.5	0.62069	0.107843	0.37931	0.431034	0.828571	0.603448	1.79167	2	2	moderate	3(2-3)/3(1-2)	3	1	4	1	3	dorsolateral	intermediate	intermediate	moderately depressed	1,5-1,99	robust	low	3	slow streams with much leaf litter, not specified for each species	lotic (slow & much litter)	2	Randrianiaina et al. (2011c)
79	Mantidactylus ambreensis	Mantidactylus ambreensis	Mantellidae	AY324822.1	25	2.5	5.7	3.1	18.4	12.8	2.1	0.6	2.1	1.1	2.3	1.8	1.3	1.7	0.677419	0.105263	0.354839	0.548387	0.72	0.806452	1.76923	1	2	moderate	2(2)/3(1-2)	2	1	4	1	3	dorsolateral	broad	intermediate	moderately depressed	≥2	robust	low	3	slow streams with much leaf litter, stream crossing track	lotic (slow & much litter)	2	Randrianiaina et al. (2011c)
80	Mantidactylus zolitschka	Mantidactylus zolitschka	Mantellidae	LN998791.1	27	3.4	9.2	5.1	24.6	15.4	3.2	1	2.9	2	3.6	2.2	1.2	2.3	0.568627	0.108696	0.392157	0.45098	0.647059	0.666667	3	2	2	moderate	3(2-3)/3(1-2)	3	1	4	1	3	dorsolateral	intermediate	intermediate	depressed	1,5-1,99	robust	moderately low	1	slow streams with much leaf litter, not specified for each species	lotic (slow & much litter)	2	Randrianiaina et al. (2011c)
81	Mantidactylus argenteus	Mantidactylus argenteus	Mantellidae	DQ054489.1	27	5.2	12.2	5.7	34	21.8	4.3	1.1	3.6	1.8	5.5	3.5	2.8	3.4	0.631579	0.0901639	0.315789	0.596491	0.673077	0.912281	1.96429	1	2	narrow	2(2)/3(1-2)	2	1	4	1	1	more lateral than dorsal	broad	small	depressed	1,5-1,99	robust	low	3	slow streams with much leaf litter, not specified for each species	lotic (slow & much litter)	2	Randrianiaina et al. (2011c)
82	Mantidactylus sp. 42	Mantidactylus sp. 42	Mantellidae	HQ610869.1	28	5.1	11.1	6.2	34.8	23.7	4.9	1.2	3.5	2.3	5.4	3.6	3.1	3.9	0.564516	0.108108	0.370968	0.629032	0.705882	0.822581	1.74194	2	2	moderate	3(2-3)/3(1-2)	3	1	4	1	3	dorsolateral	intermediate	intermediate	moderately depressed	≥2	robust	low	3	slow streams with much leaf litter, stream crossing track	lotic (slow & much litter)	2	Randrianiaina et al. (2011c)
83	Mantidactylus sp. 43	Mantidactylus sp. 43	Mantellidae	HQ610868.1	25	3	7	4.2	21	14	2.8	0.9	2.5	2	3.3	1.9	1.6	2.1	0.595238	0.128571	0.47619	0.5	0.633333	0.714286	2.0625	2	2	moderate	2(2) /3(1-2)	2	1	4	1	3	dorsolateral	intermediate	intermediate	depressed	≥2	robust	moderately low	3	slow streams with much leaf litter, stream crossing track	lotic (slow & much litter)	2	Randrianiaina et al. (2011c)
84	Mantidactylus sp. 47	Mantidactylus sp. 47	Mantellidae	HQ610886.1	31	4.8	12.1	6.2	32.1	20.1	4.3	1.5	3.7	2.3	4.8	3.5	3	3.9	0.596774	0.123967	0.370968	0.629032	0.729167	0.774194	1.6	2	2	moderate	3(2-3)/3(1-2)	3	1	4	1	3	dorsolateral	intermediate	intermediate	moderately depressed	1,5-1,99	robust	low	3	slow streams with much leaf litter, not specified for each species	lotic (slow & much litter)	2	Randrianiaina et al. (2011c)
85	Mantidactylus mocquardi	Mantidactylus mocquardi	Mantellidae	LN998776.1	26	4.6	11.4	6.9	32.5	21.1	4.2	1.3	3.7	3	4.7	3.4	2.8	3.5	0.536232	0.114035	0.434783	0.507246	0.73913	0.666667	1.67857	2	2	moderate	no data	-1	1	4	1	3	dorsolateral	intermediate	intermediate	moderately depressed	1,5-1,99	robust	moderately low	3	slow streams with much leaf litter, not specified for each species	lotic (slow & much litter)	2	Randrianiaina et al. (2011c)
86	Mantidactylus sp. 64	Mantidactylus sp. 64	Mantellidae	HQ610890.1	39	4.7	10.8	6.4	31.9	21.1	4.2	1.4	4.1	2.2	4.9	3	2.6	3.2	0.640625	0.12963	0.34375	0.5	0.638298	0.734375	1.88462	1	2	moderate	no data	-1	1	4	1	3	dorsolateral	intermediate	intermediate	depressed	1,5-1,99	robust	low	3	slow streams with much leaf litter, not specified for each species	lotic (slow & much litter)	2	Randrianiaina et al. (2011c)
87	Mantidactylus majori	Mantidactylus majori	Mantellidae	LT838336.1	29	5.7	13.1	8.4	36.9	23.8	5.1	2	5.5	3.4	5.8	4	3	2.2	0.654762	0.152672	0.404762	0.261905	0.701754	0.678571	1.93333	1	-1	moderate	no data	-1	-1	-1	1	3	dorsolateral	broad	big	depressed	1,5-1,99	robust	moderately low	3	slow streams with much leaf litter, not specified for each species	lotic (slow & much litter)	2	Randrianiaina et al. (2011c)
89	Mantidactylus guttulatus	Mantidactylus guttulatus	Mantellidae	AY848172.1	27	4.8	10.5	7.3	29.4	18.9	3.60216	1.5	4	2.7	4.18486	3	2.75459	2.6	0.547945	0.142857	0.369863	0.356164	0.625	0.657534	1.51923	1	3	broad	0/0	99	4	3	3	3	dorsolateral	intermediate	intermediate	depressed	1,5-1,99	robust	low	3	quiet flowing river,5m wide, 20-50cm deep, sandy bottom	lotic (slow)	2	Altig and McDiarmid (2006)
90	Mantidactylus lugubris	Mantidactylus lugubris	Mantellidae	AY848184.1	30	3.8	9.6	5.9	30.7	21.1	3.12733	1.1	2.7	3.1	3.96129	2.8	2.03277	2.6	0.457627	0.114583	0.525424	0.440678	0.736842	0.644068	1.94872	1	3	broad	0/3(1)	1	1	4	3	3	dorsolateral	intermediate	intermediate	depressed	≥2	robust	low	2	quiet flowing river,5m wide, 20-50cm deep, sandy bottom	lotic (slow)	2	Altig and McDiarmid (2006)
91	Mantidactylus elegans	Spinomantis elegans	Mantellidae	AY848405.1	35	18.7179	40.4	20.3	106	65.6	14.6154	3.4	13.6	8.72527	21	13.2	9	9.23077	0.669951	0.0841584	0.429816	0.454718	0.705205	0.922066	2.33333	1	2	moderate	7(2-7)/3(1)	3	1	3	2	3	dorsolateral	intermediate	intermediate	moderately depressed	1,5-1,99	robust	moderately low	2	stream with cold and clear water, 50cm depth, 1,5m wide	lotic (slow)	2	Thomas et al. (2005)
92	Mantidactylus madecassus	Mantidactylus madecassus	Mantellidae	AY659962.1	25	5.89286	11.96	5.94	29.45	17.43	5.3125	1.37	3.99	3.46457	5.35	3.14	2.15	2.54464	0.671717	0.114548	0.58326	0.428391	0.532848	0.992063	2.48837	1	2	broad	5(2-4)/3(1)	3	1	4	2	3	dorsolateral	intermediate	intermediate	moderately depressed	1-1,49	slightly robust	moderately low	3	stream with cold and clear water, 50cm depth, 1,5m wide	lotic (slow)	2	Thomas et al. (2005)
93	Mantidactylus aerumnalis	Mantidactylus aerumnalis	Mantellidae	AY848126.1	40	6.4	12.1	7.4	43.3	30.6	4.8	2	5.97	5.5	7	4.25	2.47273	4.37	0.806757	0.165289	0.743243	0.590541	0.664062	0.864865	2.83088	3	1	broad	0/0	99	1	3	3	1	more lateral than dorsal	broad	intermediate	depressed	≥2	robust	low	2	slow leaves, stream with slow current and much litter, not near specified	lotic (slow & much litter)	2	Grosjean et al. (2011)
94	Mantidactylus albofrenatus	Mantidactylus albofrenatus	Mantellidae	AY848268.1	26	4.2	9.2	5.2	34.1	24.9	4.63918	1.35	3.57	3.7	5.15464	3.57	2.26804	3.45	0.686538	0.146739	0.711538	0.663462	0.85	0.807692	2.27273	3	1	broad	0/0	99	1	3	3	3	dorsolateral	narrow	intermediate	depressed	≥2	robust	low	2	slow leaves, stream with slow current and much litter, not near specified	lotic (slow & much litter)	2	Grosjean et al. (2011)
95	Mantidactylus brevipalmatus	Mantidactylus brevipalmatus	Mantellidae	AY848134.1	25-36	5.57	10.1	6.65	38.1	27.1	5.27161	1.57	4.1	4.38	5.77	3.71	1.69089	3.38	0.616541	0.155446	0.658647	0.508271	0.666068	0.837594	3.4124	3	1	broad	0/0	99	1	3	3	3	dorsolateral	broad	intermediate	moderately depressed	≥2	robust	low	2	slow leaves, stream with slow current and much litter, not near specified	lotic (slow & much litter)	2	Grosjean et al. (2011)
96	Mantidactylus delormei	Mantidactylus delormei	Mantellidae	AY848148.1	27-40	5.23	10.59	6.63	41.2	29.7	4.88891	1.68	4.5	3.06	5.88	3.8	3.06978	3.94	0.678733	0.15864	0.461538	0.594268	0.726577	0.788839	1.91545	3	1	broad	0/0	99	1	3	3	3	dorsolateral	broad	intermediate	depressed	≥2	robust	low	2	slow leaves, stream with slow current and much litter, not near specified	lotic (slow & much litter)	2	Grosjean et al. (2011)
97	Mantidactylus melanopleura	Mantidactylus melanopleura	Mantellidae	AY848197.1	25-38	4	7.53	4.55	27.1	18.9	2.94737	1.25	3.07	2.8	4.2	2.75	1.54386	2.62	0.674725	0.166003	0.615385	0.575824	0.6875	0.879121	2.72045	3	1	broad	0/0	99	1	3	3	3	dorsolateral	broad	intermediate	depressed	≥2	robust	low	2	slow leaves, stream with slow current and much litter, not near specified	lotic (slow & much litter)	2	Grosjean et al. (2011)
98	Mantidactylus opiparis	Mantidactylus opiparis	Mantellidae	AY848289.1	25-28	5.22	9.85	6.19	36.6	26.4	4.83805	1.53	4.04	3.44	5.72	3.9	3.05561	3.79	0.652666	0.15533	0.555735	0.612278	0.747126	0.843296	1.87197	3	1	broad	0/0	99	1	3	3	3	dorsolateral	intermediate	intermediate	depressed	≥2	robust	low	2	slow leaves, stream with slow current and much litter, not near specified	lotic (slow & much litter)	2	Grosjean et al. (2011)
99	Mantidactylus zipperi	Mantidactylus zipperi	Mantellidae	FJ559283.1	35-40	6.03	10.9	6.57	41.1	29.6	4.96732	1.7	4.62	4.98	5.78	3.68	3.26797	3.86	0.703196	0.155963	0.757991	0.587519	0.610282	0.917808	1.76868	3	1	broad	0/0	99	1	3	3	1	more lateral than dorsal	broad	intermediate	depressed	1,5-1,99	robust	low	2	slow leaves, stream with slow current and much litter, not near specified	lotic (slow & much litter)	2	Grosjean et al. (2011)
100	Paradoxophyla palmata	Paradoxophyla palmata	Microhylidae	AY834188.1	37	6.60714	10	7.27273	27.7	17.7	4.42308	1.2	5.54545	1.8	3.93617	1.85	1.15385	1.79487	0.7625	0.12	0.2475	0.246795	0.28	0.908482	3.41135	3	2	narrow	0/0	99	99	99	99	3	dorsolateral	broad	intermediate	moderately depressed	1,5-1,99	not robust	moderately low	1	large muddy pond but also in small stream (50-100cm) (Lentic & lotic)!	lentic & lotic (pools & river)	1	Grosjean et al. (2007)
101	Paradoxophyla tiarano	Paradoxophyla tiarano	Microhylidae	AY834186.1	38	6.58616	11.2	8.34717	28	16.2	6.1	0.950943	7.00881	3.87421	5.00126	2.6	1.37358	1.65535	0.839662	0.0849057	0.464135	0.198312	0.394767	0.78903	3.64103	3	-1	no data	no data	-1	-1	-1	-1	1	more lateral than dorsal	broad	small	moderately depressed	<0,99	not robust	moderately low	1	lotic, not specified	lotic (not specified)	2	Andreone et al. (2006)
102	Scaphiophryne marmorata	Scaphiophryne marmorata	Microhylidae	AJ417567.1	39-41	9.8	14.2	12.8	38.1	23.9	5.36082	1.5	6.8	4.1	6.4433	4	1.80412	2.9	0.53125	0.105634	0.320312	0.226562	0.408163	0.765625	3.57143	2	2	moderate	0/0	99	3	3	1	1	more lateral than dorsal	intermediate	small	normal, globular	1,5-1,99	not robust	convex shaped, not low	1	temporary pond, 15m diameter, 1m water depth	lentic (pond & puddles)	1	Grosjean et al. (2009)
103	Scaphiophryne menabensis	Scaphiophryne menabensis	Microhylidae	AY834189.1	35	6.97183	11.9	9.31507	24.5	12.6	5.84507	0.952	5.13699	2.38	6.19718	1.69014	1.61972	1.71233	0.551471	0.08	0.2555	0.183824	0.242424	0.748447	3.82609	3	2	moderate	0/0	99	1	3	1	3	dorsolateral	broad	intermediate	depressed	1-1,49	not robust	convex shaped, not low	3	pond in rainforest after heavy rain (text 1) & medium, shallow, slightly muddy pool (text 2)	lentic (pond & puddles)	1	Glos, Glaw and Vences (2005); Grosjean et al. (2007)
104	Scaphiophryne madagascariensis	Scaphiophryne madagascariensis	Microhylidae	AJ314809.1	35	5.16484	10	6.5	23	13	4.78022	1.4	3.33333	2.7	6.75824	1.59341	1.42857	0.833333	0.512821	0.14	0.415385	0.128205	0.308511	0.79459	4.73077	2	2	moderate	0/0	99	1	3	1	2	more dorsal than lateral	intermediate	small	depressed	1-1,49	not robust	convex shaped, not low	3	shallow pond, clear and cold water	lentic (pond & puddles)	1	Grosjean et al. (2007)
105	Scaphiophryne spinosa	Scaphiophryne spinosa	Microhylidae	AF215383.2	29	6.42857	10.8824	8.35294	22.8235	11.9412	4.70238	0.647059	3.58824	3.42794	6.4881	1.30952	1.90476	1.29412	0.429577	0.0594595	0.410387	0.15493	0.203704	0.769618	3.40625	3	2	moderate	0/0	99	1	2	1	3	dorsolateral	intermediate	small	moderately depressed	1-1,49	slightly robust	convex shaped, not low	3	temporary pond in rainforest , muddy, 20cm depth	lentic (pond & puddles)	1	Grosjean et al. (2007)
106	Scaphiophryne brevis	Scaphiophryne brevis	Microhylidae	AF215384.1	31	3.87255	6.8	5.29412	18.5	11.7	4.26471	0.68	2.7451	1.36	5.39216	1.27451	1.12745	1.17647	0.518519	0.1	0.256889	0.222222	0.329114	0.731481	4.78261	2	2	narrow	0/0	99	1	3	1	2	more dorsal than lateral	intermediate	small	depressed	1,5-1,99	slightly robust	convex shaped, not low	2	large, very warm (!), muddy puddles near streets	lentic (pond & puddles)	1	Grosjean et al. (2007)
107	Scaphiophryne calcarata	Scaphiophryne calcarata	Microhylidae	KC180054.1	32	3.26613	6	4.40927	16.8	10.8	3.06452	0.6	2.70161	1.38	3.34677	1.20968	0.806452	1.04839	0.612711	0.1	0.312977	0.237769	0.37037	0.740741	4.15	3	2	narrow	0/0	99	1	3	1	3	dorsolateral	intermediate	intermediate	depressed	1,5-1,99	slightly robust	moderately low	1	small, shallow (<10cm) temporary pond	lentic (pond & puddles)	1	Grosjean et al. (2007)
108	Scaphiophryne gottlebei	Scaphiophryne gottlebei	Microhylidae	EF674851.1	38	5	19.1	11	29.1	48.2	4.36975	1.6	8	6.45946	5.2521	5	1.55462	2.6	0.727273	0.0837696	0.587224	0.236364	1	0.454545	3.37838	3	2	moderate	0/0	99	3	1	1	3	dorsolateral	intermediate	intermediate	depressed	<0,99	not robust	convex shaped, not low	3	very narrow and dark canyon pools	lentic (pools)	1	Mercurio and Andreone (2006)
109	Spinomantis tavaratra	Spinomantis tavaratra	Mantellidae	GU244488.1	26	5.8	13	7.7	40.3	27.2	4	0.9	3.4	2.2	4.9	3.43396	2.68421	3.5	0.441558	0.0692308	0.285714	0.454545	0.592062	0.753247	1.82549	1	2	narrow	3(3)/3(1)	3	1	1	1	2	more dorsal than lateral	intermediate	intermediate	moderately depressed	≥2	robust	moderately low	3	small stream with clear water	lotic (small & shallow)	2	Herilala Ndriantsoa et al. (2012)
110	Spinomantis sp. aff. peraccae	Spinomantis sp. aff. peraccae	Mantellidae	GU244487.1	25	6.1	14.5	7.8	42.5	28	4.95	1.1	3.5	4.6	5.1	4.67797	2.2	4	0.448718	0.0758621	0.589744	0.512821	0.76688	0.782051	2.31818	1	2	moderate	4(3-4)/3(1)	3	4	1	1	2	more dorsal than lateral	intermediate	intermediate	moderately depressed	1,5-1,99	robust	moderately low	3	small stream with clear water	lotic (small & shallow)	2	Herilala Ndriantsoa et al. (2012)
111	Tsingymantis antitra	Tsingymantis antitra	Mantellidae	JF828293.1	38	6.9	15.8	9.3	40.6	24.8	5.2	1.7	4.6	4.7	5.9	3.4	2.2	3.6	0.494624	0.107595	0.505376	0.387097	0.492754	0.741935	2.68182	1	2	moderate	6(2–6)/3(1)	3	1	3	2	2	more dorsal than lateral	intermediate	intermediate	moderately depressed	1-1,49	slightly robust	low	3	small rock pools	lentic (pools)	1	Randrianiaina et al. (2011b)
112	Mantidactylus ulcerosus	Mantidactylus ulcerosus	Mantellidae	AY848233.1	25	-1	-1	-1	-1	-1	-1	-1	-1	-1	-1	-1	-1	-1	-1	-1	-1	-1	-1	-1	-1	2	2	narrow	4(2-4)/3	3	1	4	2	3	dorsolateral	no data	intermediate	depressed	1,5-1,99	slightly robust	moderately low	2	shallow pools	lentic (pools)	1	Blommers-Schlösser (1979a)
113	Mantidactylus wittei	Blommersia wittei	Mantellidae	AY848113.1	37-41	-1	-1	-1	-1	-1	-1	-1	-1	-1	-1	-1	-1	-1	-1	-1	-1	-1	-1	-1	-1	2	2	narrow	5(2-5)/3	3	1	4	2	1	more lateral than dorsal	no data	intermediate	depressed	≥2	slightly robust	moderately low	1	temporary pools	lentic (pools)	1	Blommers-Schlösser (1979a)
114	Mantidactylus blommersae comb. nov.	Blommersia blommersae	Mantellidae	AY848060.1	25	-1	-1	-1	-1	-1	-1	-1	-1	-1	-1	-1	-1	-1	-1	-1	-1	-1	-1	-1	-1	2	2	narrow	6(2-6)/3	3	1	4	2	1	more lateral than dorsal	no data	intermediate	depressed	≥2	slightly robust	moderately low	2	temporary pools	lentic (pools)	1	Blommers-Schlösser (1979a)
115	Mantidactylus punctatus sp.nov.	Guibemantis punctatus	Mantellidae	AY848097.1	25	-1	-1	-1	-1	-1	-1	-1	-1	-1	-1	-1	-1	-1	-1	-1	-1	-1	-1	-1	-1	1	2	narrow	6(2-6)/3	3	1	3	2	1	more lateral than dorsal	no data	small	depressed	1,5-1,99	robust	low	3	phytotelmic, arboreal, dead leaves and prophylls	lentic (on vegetation)	1	Blommers-Schlösser (1979a)
116	Aglyptodactylus madagascariensis	Aglyptodactylus madagascariensis	Mantellidae	AY847993.1	25	-1	-1	-1	-1	-1	-1	-1	-1	-1	-1	-1	-1	-1	-1	-1	-1	-1	-1	-1	-1	2	2	narrow	6(2-6)/3(2-3)	3	1	1	1	1	more lateral than dorsal	no data	intermediate	normal, globular	1,5-1,99	not robust	convex shaped, not low	3	larger permanent waters	lentic (pond & puddles)	1	Blommers-Schlösser (1979a)
117	Boophis rappiodes	Boophis rappiodes	Mantellidae	AY848669.1	25	-1	-1	-1	-1	-1	-1	-1	-1	-1	-1	-1	-1	-1	-1	-1	-1	-1	-1	-1	-1	1	2	narrow	4(2-4)/3(1)	3	1	1	2	1	more lateral than dorsal	no data	small	depressed	1,5-1,99	robust	low	3	slow streams with much leaf litter, not specified for each species	lotic (slow & much litter)	2	Blommers-Schlösser (1979b)
118	Boophis erythrodactylus	Boophis erythrodactylus	Mantellidae	AF215339.1	25	-1	-1	-1	-1	-1	-1	-1	-1	-1	-1	-1	-1	-1	-1	-1	-1	-1	-1	-1	-1	1	2	broad	8(4-8)/3	3	1	4	2	1	more lateral than dorsal	no data	intermediate	depressed	≥2	robust	low	3	fast river, strong current	lotic (fast)	2	Blommers-Schlösser (1979b)
119	Boophis goudotii	Boophis goudotii	Mantellidae	JX570037.1	25	-1	-1	-1	-1	-1	-1	-1	-1	-1	-1	-1	-1	-1	-1	-1	-1	-1	-1	-1	-1	1	2	narrow	4(2-4)/3(1)	3	2	3	2	3	dorsolateral	no data	intermediate	normal, globular	1,5-1,99	slightly robust	moderately low	2	slow streams but also in pools	lotic (slow)	2	Blommers-Schlösser (1979b)
120	Boophis tephraeomystax	Boophis tephraeomystax	Mantellidae	AY848526.1	26-29	-1	-1	-1	-1	-1	-1	-1	-1	-1	-1	-1	-1	-1	-1	-1	-1	-1	-1	-1	-1	2	2	narrow	5(2-5)/3(1)	3	1	1	2	1	more lateral than dorsal	no data	big	normal, globular	1,5-1,99	not robust	convex shaped, not low	1	temporary pools	lentic (pools)	1	Blommers-Schlösser (1979b)
121	Boophis hillenii sp. nov.	Boophis idae	Mantellidae	AY848481.1	25	-1	-1	-1	-1	-1	-1	-1	-1	-1	-1	-1	-1	-1	-1	-1	-1	-1	-1	-1	-1	2	2	narrow	5(2-5)/3(1)	3	1	1	2	1	more lateral than dorsal	no data	big	normal, globular	1,5-1,99	not robust	convex shaped, not low	3	temporary pools	lentic (pools)	1	Blommers-Schlösser (1979b)
123	Spinomantis aglavei	Spinomantis aglavei	Mantellidae	AY848390.1	28	9.06667	15.47	8.28	57	40.1333	5.47	1.56	4.69	3.06	7.93333	7.46667	5.06667	4.69	0.566425	0.10084	0.369565	0.566425	0.823529	1.09501	1.56579	1	2	moderate	3(2-3)/2(1)	5	1	4	3	1	more lateral than dorsal	broad	intermediate	normal, globular	≥2	robust	low	3	muddy brook	lotic	2	Vejarano et al. (2006)
124	Spinomantis phantasticus	Spinomantis phantasticus	Mantellidae		25	8.82353	16.09	10.16	49.7059	34.8824	6.25	1.56	5.19	3.81	8.05882	5.94	3.52941	4.84	0.510827	0.0969546	0.375	0.476378	0.6732	0.868458	2.28333	1	2	moderate	3/3(1-3)	3	1	3	1	1	more lateral than dorsal	broad	intermediate	normal, globular	≥2	robust	low	3	brook	lotic	2	Vejarano et al. (2006)
125	Spinomantis cf. fimbriatus	Spinomantis cf. fimbriatus	Mantellidae	DQ060234.1	28	4.53846	16.41	8.44	48.44	32.03	5.16	1.41	4.69	3.44	6.88	4.06	1.73077	5	0.555687	0.0859232	0.407583	0.592417	0.894576	0.537732	3.97511	1	2	moderate	3(2-3)/3(1)	3	1	3	1	1	more lateral than dorsal	broad	intermediate	moderately depressed	≥2	robust	moderately low	2	brook	lotic	2	Vejarano et al. (2006)
126	Heterixalus tricolor	Heterixalus tricolor	Hyperoliidae	AY341725.1	30	4.87	8.1	5.38	23.2	15.1	4.01222	1.1	4.28	1.73	4.23	2.04	1.06	1.85	0.795539	0.135802	0.321561	0.343866	0.418891	0.905204	3.99057	2	2	narrow	1/3(1)	1	1	3	1	1	more lateral than dorsal	intermediate	intermediate	normal, globular	1,5-1,99	not robust	moderately low	3	pond	lentic (pools)	1	Griep & Glos (2020)
127	Heterixalus carbonei	Heterixalus carbonei	Hyperoliidae	JQ346477.1	31	4.23	7.6	4.76	22.5	14.9	4.08106	1.06	3.77	1.93	4.11	2.06	0.64	1.39	0.792017	0.139474	0.405462	0.292017	0.486998	0.888655	6.42188	2	2	moderate	1/3(1)	1	1	3	1	1	more lateral than dorsal	intermediate	intermediate	moderately depressed	≥2	not robust	moderately low	3	pond	lentic (pools)	1	Griep & Glos (2020)
128	Heterixalus luteostriatus	Heterixalus luteostriatus	Hyperoliidae	MG189449.1	30	4.32	8.6	5.45	21.5	12.9	3.89824	1.1	4.12	1.56	4.22	2	1.48	1.96	0.755963	0.127907	0.286239	0.359633	0.462963	0.792661	2.85135	2	2	narrow	1/3(1)	1	1	3	1	1	more lateral than dorsal	intermediate	intermediate	moderately depressed	1,5-1,99	not robust	moderately low	3	pond	lentic (pools)	1	Griep & Glos (2020)
129	Boophis sp. aff. boehmei “Ranomafana”	Boophis sp. aff. boehmei “Ranomafana”	Mantellidae		26	6.4	13.2	7.6	35.4	22.2	5.68889	1.6	4.9	3.2	5.3	4	2.8	3.3	0.644737	0.121212	0.421053	0.434211	0.625	0.842105	1.89286	1	2	moderate	3(2-3)/3(1-2)	3	1	1	1	1	more lateral than dorsal	broad	intermediate	moderately depressed	1,5-1,99	slightly robust	moderately low	3	brook	lotic	2	Randrianiaina et al. (2009)
