# Supplementary material for: Morphology of lentic and lotic tadpoles from Madagascar
Source: BMC Zool. 2021 Sep 13;6:28. doi: 10.1186/s40850-021-00091-9 (PMC10127085; doi:10.1186/s40850-021-00091-9)
Supplement: Supplementary file 3 — Additional file 3. PC scores of examined species. [file 40850_2021_91_MOESM3_ESM.xlsx]

## Sheet: All species
PC scores of examined species.
PC1	PC2	Species (name as in paper)	Lotic or lentic
-0.62806	-0.900777	Aglyptodactylus laticeps	lentic
-0.851544	-0.537553	Aglyptodactylus securifer	lentic
-0.936833	-0.608252	Blommersia angolafa	lentic
-0.531044	-0.519034	Boophis ulftunni	lentic
-0.335358	-0.625586	Boophis guibei	lentic
-0.0788234	0.0837547	Boophis doulioti	lentic
0.313419	-0.126927	Boophis xerophilus	lentic
-0.466449	1.39308	Boophis andreonei	lotic
-0.37055	0.74295	Boophis anjanaharibeensis	lotic
-0.462919	0.606578	Boophis axelmeyeri	lotic
-0.398004	0.669827	Boophis elenae	lotic
-0.651657	0.287834	Boophis microtympanum	lotic
-0.160683	1.09252	Boophis rhodoscelis	lotic
-0.177852	0.404192	Boophis roseipalmatus	lotic
-0.358746	0.996561	Boophis majori	lotic
-0.804277	-0.298032	Boophis sp. aff. majori “long calls”	lotic
-0.274017	-0.917678	Boophis rufioculis	lotic
-0.710276	0.00673178	Boophis boehmei	lotic
-0.411746	-0.0655743	Boophis reticulatus	lotic
-0.07608	-0.0394119	Boophis madagascariensis	lotic
-0.141563	-0.228522	Boophis albilabris	lotic
-0.205107	-0.987086	Boophis pyrrhus	lotic
-0.100602	0.211218	Boophis luteus	lotic
-0.0808277	0.0149515	Boophis sp. aff. elenae	lotic
-0.971372	-0.765987	Boophis tasymena	lotic
-0.620543	-1.31843	Boophis viridis	lotic
-0.0516597	1.64283	Boophis septentrionalis	lotic
0.0874172	1.19582	Boophis brachychir	lotic
-0.642779	0.349817	Boophis bottae	lotic
-0.369785	-0.148614	Boophis occidentalis	lotic
-0.441577	1.59291	Boophis englaenderi	lotic
-0.352813	1.81554	Boophis andohahela	lotic
-0.437065	1.02014	Boophis ankaratra	lotic
-0.55501	1.27247	Boophis schuboeae	lotic
-0.296159	0.562841	Boophis albipunctatus	lotic
-0.18972	1.3373	Boophis sibilans	lotic
-0.250207	1.66283	Boophis luciae	lotic
-0.695148	1.0194	Boophis sambirano	lotic
-0.289483	1.02507	Boophis mandraka	lotic
-0.138259	0.823558	Boophis marojezensis	lotic
-0.133574	1.79488	Boophis vittatus	lotic
0.386742	-0.904654	Boophis picturatus	lotic
-0.427504	-0.198638	Boophis laurenti	lotic
-0.766274	0.0661225	Boophis williamsi	lotic
3.12165	-1.8928	Dyscophus insularis	lentic
-0.544485	0.222506	Gephyromantis pseudoasper	lentic
-0.490548	-0.929002	Gephyromantis ambohitra	lotic
0.51702	1.47364	Gephyromantis granulatus	lotic
0.5113	1.40261	Gephyromantis sculpturatus	lotic
0.584659	0.606187	Gephyromantis tschenki	lotic
0.665359	1.23479	Gephyromantis ventrimaculatus	lotic
-0.254	-0.960281	Guibemantis liber (central-eastern Madagascar)	lentic
0.431114	-1.6405	Guibemantis liber (south-eastern Madagascar)	lentic
-0.100458	0.270782	Guibemantis kathrinae	lentic
0.0131974	-0.141679	Guibemantis tornieri	lentic
0.0773058	0.978765	Guibemantis depressiceps	lotic
-0.661321	0.213288	Laliostoma labrosum	lentic
-0.299933	-1.159	Mantella expectata	lentic
-0.571235	-0.971472	Mantella aurantiaca	lentic
-0.484246	-1.82488	Mantella baroni	lentic
-0.423813	-1.58897	Mantella bernhardi	lentic
-0.572436	-0.565031	Mantella betsileo	lentic
-0.520067	-0.893116	Mantella madagascariensis	lentic
-0.637895	-1.32981	Mantella pulchra	lentic
-0.742263	-0.747015	Mantella viridis	lentic
-0.679145	-0.445137	Mantidactylus sp. aff. betsileanus "very slow calls"	lentic
-0.547229	-0.671618	Mantidactylus sp. aff. betsileanus "Vohidrazana"	lentic
-0.355458	-0.0403306	Mantidactylus betsileanus	lotic
-0.88899	0.81251	Mantidactylus sp. aff. biporus ”Ranomafana	lotic
-0.56213	1.1909	Mantidactylus sp. aff. biporus “Marojejy	lotic
-0.912849	0.143264	Mantidactylus curtus	lotic
-0.61268	0.513471	Mantidactylus sp. aff. curtus "Ankaratra"	lotic
-0.0168009	0.819869	Mantidactylus alutus	lotic
-0.857793	0.304023	Mantidactylus femoralis	lotic
-0.684463	0.696975	Mantidactylus ambreensis	lotic
-0.382311	-0.605852	Mantidactylus zolitschka	lotic
-0.519542	0.554241	Mantidactylus argenteus	lotic
-0.730379	0.687905	Mantidactylus sp. 42	lotic
-0.616941	0.313755	Mantidactylus sp. 43	lotic
-0.701334	0.98398	Mantidactylus sp. 47	lotic
-0.837318	0.525232	Mantidactylus mocquardi	lotic
-0.594826	0.276495	Mantidactylus sp. 64	lotic
-0.457156	-0.00692959	Mantidactylus majori	lotic
0.7404	-0.347196	Mantidactylus guttulatus	lotic
-0.000256595	0.269096	Mantidactylus lugubris	lotic
-0.0236672	-0.0632225	Mantidactylus elegans	lotic
-0.290734	0.00691389	Mantidactylus madecassus	lotic
3.48832	1.13257	Mantidactylus aerumnalis	lotic
3.15091	1.44811	Mantidactylus albofrenatus	lotic
3.21459	0.406155	Mantidactylus brevipalmatus	lotic
3.06129	1.20631	Mantidactylus delormei	lotic
3.32409	0.93363	Mantidactylus melanopleura	lotic
3.07817	1.36881	Mantidactylus opiparis	lotic
3.28389	1.31079	Mantidactylus zipperi	lotic
2.89895	-2.20935	Paradoxophyla palmata	lentic
1.59682	-2.13399	Paradoxophyla tiarano	lotic
0.619264	-2.14046	Scaphiophryne marmorata	lentic
0.848576	-2.43554	Scaphiophryne menabensis	lentic
0.356575	-1.73559	Scaphiophryne madagascariensis	lentic
0.72392	-2.48407	Scaphiophryne spinosa	lentic
0.401552	-2.3879	Scaphiophryne brevis	lentic
1.22216	-2.36111	Scaphiophryne calcarata	lentic
1.03997	-0.874023	Scaphiophryne gottlebei	lentic
-0.884021	-0.773155	Spinomantis tavaratra	lotic
-0.591443	-0.00795531	Spinomantis sp. aff. peraccae	lotic
-0.53472	-0.935618	Tsingymantis antitra	lentic
-0.530439	-0.0335267	Mantidactylus ulcerosus	lentic
-0.388376	0.107967	Mantidactylus wittei	lentic
-0.388376	0.107967	Mantidactylus blommersae comb. nov.	lentic
-0.624211	0.207616	Mantidactylus punctatus sp.nov.	lentic
-0.659523	0.150993	Aglyptodactylus madagascariensis	lentic
-0.624211	0.207616	Boophis rappiodes	lotic
-0.952604	0.457105	Boophis erythrodactylus	lotic
-0.260884	-0.264776	Boophis goudotii	lotic
-0.0599835	-0.141522	Boophis tephraeomystax	lentic
-0.565373	0.189377	Boophis hillenii sp. nov.	lentic
0.02755	1.19363	Spinomantis aglavei	lotic
-0.485833	-0.213898	Spinomantis phantasticus	lotic
-0.221914	-0.0160427	Spinomantis cf. fimbriatus	lotic
0.104885	-0.76054	Heterixalus tricolor	lentic
0.127353	-0.61914	Heterixalus carbonei	lentic
-0.113917	-0.759141	Heterixalus luteostriatus	lentic
-0.316456	0.159603	Boophis sp. aff. boehmei “Ranomafana”	lotic

## Sheet: PC scores analysis Gosner 30-39
PC scores of examined species.
PC1	PC2	Species (name as in paper)	Lotic or lentic
-0.611272	-1.07296	Blommersia angolafa	lentic
0.0770768	-0.282169	Boophis guibei	lentic
-1.42448	0.376971	Boophis andreonei	lotic
-0.597901	0.00128554	Boophis microtympanum	lotic
-0.849329	1.29449	Boophis rhodoscelis	lotic
-0.44024	0.543398	Boophis roseipalmatus	lotic
-0.125778	0.181919	Boophis madagascariensis	lotic
-0.193925	0.0166196	Boophis albilabris	lotic
0.202761	-0.498085	Boophis pyrrhus	lotic
-0.433009	0.165773	Boophis luteus	lotic
-0.28187	-0.315277	Boophis sp. aff. elenae	lotic
0.256133	-1.35543	Boophis viridis	lotic
-0.685851	0.179095	Boophis bottae	lotic
-1.54346	0.358859	Boophis englaenderi	lotic
-1.49244	-0.0558608	Boophis schuboeae	lotic
-1.47948	0.254245	Boophis luciae	lotic
0.058511	-1.1082	Boophis picturatus	lotic
-0.784965	-0.59966	Boophis williamsi	lotic
2.60707	2.22268	Dyscophus insularis	lentic
-0.67597	0.437827	Gephyromantis pseudoasper	lentic
0.065679	-0.863821	Gephyromantis ambohitra	lotic
-0.843193	2.3167	Gephyromantis sculpturatus	lotic
-0.169353	2.25002	Gephyromantis tschenki	lotic
-0.505559	2.69161	Gephyromantis ventrimaculatus	lotic
0.366277	-0.665371	Guibemantis liber (central-eastern Madagascar)	lentic
0.936569	-0.734899	Guibemantis liber (south-eastern Madagascar)	lentic
0.401191	-1.0704	Mantella expectata	lentic
-0.206212	-1.12547	Mantella viridis	lentic
-0.292769	-0.929583	Mantidactylus sp. aff. betsileanus "Vohidrazana"	lentic
-0.524342	-0.214799	Mantidactylus betsileanus	lotic
-0.949994	-0.684219	Mantidactylus sp. aff. curtus "Ankaratra"	lotic
-1.14852	0.0797519	Mantidactylus sp. 47	lotic
-0.887158	0.0127679	Mantidactylus sp. 64	lotic
-1.07289	-1.24241	Mantidactylus lugubris	lotic
-0.306637	-0.206903	Mantidactylus elegans	lotic
0.26122	1.83086	Mantidactylus zipperi	lotic
2.66715	1.64449	Paradoxophyla palmata	lentic
2.40016	-0.057433	Paradoxophyla tiarano	lotic
1.8048	-0.986894	Scaphiophryne menabensis	lentic
1.06046	-0.637676	Scaphiophryne madagascariensis	lentic
1.36095	-1.07432	Scaphiophryne brevis	lentic
1.88809	-0.894197	Scaphiophryne calcarata	lentic
0.848985	-0.881614	Scaphiophryne gottlebei	lentic
-0.103779	-1.04955	Tsingymantis antitra	lentic
-0.100209	0.0984132	Mantidactylus wittei	lentic
0.601713	0.721757	Heterixalus tricolor	lentic
0.557936	0.532297	Heterixalus carbonei	lentic
0.412229	0.412463	Heterixalus luteostriatus	lentic
